# Supplementary material for: Pathogenicity Prediction of Missense Variations in Hereditary Cancer Genes
Source: Int J Mol Sci. 2026 Mar 7;27(5):2453. doi: 10.3390/ijms27052453 (PMC12985416; doi:10.3390/ijms27052453)
Supplement: Supplementary file 1 [file ijms-27-02453-s001.zip]

Archive with 1 entries (1 files):
- ijms-4132908-supplementary.pdf
